# Supplementary material for: Multilocus Sequence Typing Reveals Extensive Genetic Diversity of the Emerging Fungal Pathogen Scedosporium aurantiacum
Source: Front Cell Infect Microbiol. 2021 Dec 27;11:761596. doi: 10.3389/fcimb.2021.761596 (PMC8744116; doi:10.3389/fcimb.2021.761596)
Supplement: Supplementary Table 2 — List of the studied Scedosporium aurantiacum strains, including strain number, strain information, origin, source of isolation, clinical data, MLST allele types (AT) of the six loci studied, sequence type (ST), and supplier. [file Table_2.xlsx]

## Sheet: Sheet1
Isolate No. #	Other ID No.	Geographical origin	Year	Source	Sex	Age (years)	Clinical context	Source	Colonization- invasion	Allele type (AT)						Sequence type (ST)	Strain supplier*	**Reference
				Source						ACT	CAL	EF1α	RPB2	SOD2	TUB
WM 04.497	WM 06.460	Sydney, NSW, Australia	2004	Clinical	F	71	Chronic sinusitis	Sphenoid tissue	Colonization	8	6	4	3	1	2	1	1	Current study
WM 06.385		Sydney, NSW, Australia	2001	Clinical	M	29	NS	Ear swab	Colonization	9	1	4	14	1	2	2	1	Current study
WM 06.386		Sydney, NSW, Australia	2001	Clinical	M	29	NS	Ear swab	Colonization	9	1	4	14	1	2	2	1	Current study
WM 06.387		Sydney, NSW, Australia	2001	Clinical	M	73	Chronic sinusitis	Nasal mucosa	Colonization	17	2	4	5	1	1	3	1	Current study
WM 06.388		Perth, WA, Australia	2001	Clinical	NS	NS	Ocular infection following trauma	Corneal tissue	Invasion	20	2	4	1	2	8	4	1	Current study
WM 06.390		Perth, WA, Australia	2001	Clinical	M	64	Diabetes mellitus	Skin	Colonization	14	7	1	15	1	1	5	1	Current study
WM 06.422		Sydney, NSW, Australia	2004	Veterinary	NS	NS	NS	NS	-	22	6	4	5	1	1	6	1	Current study
WM 06.425		Sydney, NSW, Australia	2003	Clinical	F	20	CLD	Sputum	Colonization	8	1	2	5	1	2	7	1	Current study
WM 06.427		Sydney, NSW, Australia	2003	Clinical	M	28	CLD, lung transplantation, diabetes, corticosteroids	Sputum	Colonization	17	2	4	5	1	1	3	1	Current study
WM 06.444		Sydney, NSW, Australia	2003	Clinical	M	80	NS	Sputum	Colonization	9	2	12	3	11	2	8	1	Current study
WM 06.446		Sydney, NSW, Australia	2003	Clinical	M	93	Tumour, diabetes	Ear tissue	Invasion	8	2	4	5	1	3	9	1	Current study
WM 06.454		Sydney, NSW, Australia	2003	Clinical	NS	NS	NS	Sputum	Colonization	9	2	12	3	5	4	10	1	Current study
WM 06.459		Sydney, NSW, Australia	2004	Clinical	F	80	Chronic otitis externa	Ear tissue-swab	Invasion	1	2	4	3	10	2	11	1	Current study
WM 06.462		Sydney, NSW, Australia	2004	Clinical	F	30	CLD	Sputum	Colonization	8	2	4	3	1	1	12	1	Current study
WM 06.465		Sydney, NSW, Australia	2004	Clinical	F	30	CLD, lung transplantation, diabetes	Sputum	Invasion	12	3	4	5	9	2	13	1	Current study
WM 06.466		Sydney, NSW, Australia	2004	Clinical	F	30	CLD, lung transplantation, diabetes	Sternum	Invasion	12	3	4	5	9	2	13	1	Current study
WM 06.468		Sydney, NSW, Australia	2004	Clinical	F	30	CLD, lung transplantation, diabetes	Wound fluid (chest-cartilage)	Invasion	12	3	2	5	9	2	14	1	Current study
WM 06.476		Sydney, NSW, Australia	2004	Clinical	M	18	CLD	Sputum	Colonization	8	2	4	2	1	2	15	1	Current study
WM 06.479		Sydney, NSW, Australia	2004	Clinical	F	18	CLD	Sputum	Colonization	5	2	4	5	1	5	16	1	Current study
WM 06.480		Sydney, NSW, Australia	2004	Clinical	F	18	CLD	Sputum	Colonization	5	6	4	5	1	5	17	1	Current study
WM 06.481		Sydney, NSW, Australia	2004	Clinical	F	18	CLD	Sputum	Colonization	5	6	4	5	1	5	17	1	Current study
WM 06.482		Sydney, NSW, Australia	2004	Clinical	NS	NS	NS	Lungs	Invasion	8	2	4	14	1	1	18	1	Current study
WM 06.483		Sydney, NSW, Australia	2004	Clinical	NS	NS	NS	Skin	Colonization	17	6	4	5	1	1	19	1	Current study
WM 06.484		Sydney, NSW, Australia	2004	Clinical	F	37	Lung transplantaton	Sputum	Colonization	9	6	4	5	13	1	20	1	Current study
WM 06.492		Sydney, NSW, Australia	2004	Clinical	F	70	CLD	Sputum	Colonization	4	6	2	5	1	4	21	1	Current study
WM 06.493		Sydney, NSW, Australia	2004	Clinical	M	5	NS	Ear tissue	Colonization	1	1	4	2	10	2	22	1	Current study
WM 06.495		Sydney, NSW, Australia	2004	Clinical	F	76	NS	Atrium	Invasion	13	3	4	2	9	2	23	1	Current study
WM 06.496		Sydney, NSW, Australia	2004	Clinical	F	76	Chronic sinusitis	Maxillary sinus tissue	Invasion	13	3	4	2	9	2	23	1	Current study
WM 06.498		Sydney, NSW, Australia	2004	Clinical	M	69	NS	Ear tissue	Colonization	4	6	4	5	1	1	24	1	Current study
WM 06.511		Sydney, NSW, Australia	2004	Clinical	F	82	NS	Sputum	Colonization	4	6	12	5	1	1	25	1	Current study
WM 06.538		Adelaide, SA, Australia	2002	Clinical	M	81	Ocular infection following trauma in a diabetic patient	Eye	Invasion	1	2	8	9	1	5	26	1	Current study
WM 06.539		Adelaide, SA, Australia	2003	Clinical	NS	NS	Sinusitis	Sphenoid sinus	NS	19	2	8	7	13	3	27	1	Current study
WM 06.546		Brisbane, QLD, Australia	2005	Clinical	F	58	CLD	Lingular wash	Colonization	18	6	4	5	1	2	28	1	Current study
WM 06.549		Sydney, NSW, Australia	2005	Clinical	NS	NS	NS	Sputum	Colonization	17	2	4	5	1	1	3	1	Current study
WM 06.550		Sydney, NSW, Australia	2005	Clinical	NS	NS	NS	Sputum	Colonization	8	2	4	2	1	2	15	1	Current study
WM 06.551		Sydney, NSW, Australia	2006	Clinical	NS	NS	NS	Sputum	Colonization	12	2	4	11	2	2	29	1	Current study
WM 06.555		Perth, WA, Australia	2003	Clinical	M	68	CLD	Sputum	Colonization	12	7	4	3	1	2	30	1	Current study
WM 06.560		Perth, WA, Australia	2003	Clinical	M	79	Diabetes, tumour	Ear, bone	Invasion	8	7	4	9	1	7	31	1	Current study
WM 06.561		Perth, WA, Australia	2003	Clinical	M	59	CLD, lung transplantation (chemotherapy and immunosuppressants)	Sputum	Colonization	14	7	4	5	1	3	32	1	Current study
WM 06.563		Perth, WA, Australia	2004	Clinical	F	77	HSCT, myeloma (chemotherapy and immunosuppressants)	Sinus biopsy (invasive sinusitis)	Invasion	13	7	4	5	1	1	33	1	Current study
WM 06.565		Perth, WA, Australia	2004	Clinical	F	32	Cystic fibrosis	Sputum	Colonization	14	7	4	5	14	5	34	1	Current study
WM 06.567		Perth, WA, Australia	2003	Clinical	M	69	CLD	Sputum	Colonization	19	7	4	5	1	7	35	1	Current study
WM 06.569		Sydney, NSW, Australia	2005	Clinical	F	60	NS	Sputum	Colonization	8	3	7	5	16	2	36	1	Current study
WM 06.571		Sydney, NSW, Australia	2005	Clinical	M	73	CLD, corticosteroids	Sputum	Colonization	17	6	4	5	13	3	37	1	Current study
WM 06.572		Sydney, NSW, Australia	2005	Clinical	M	93	Cancer, diabetes	Sputum	Invasion	8	6	4	3	1	1	38	1	Current study
WM 07.96		Auckland, New Zealand	2004	Clinical	F	9	Ocular infection following trauma	Vitreous aspirate	Invasion	14	2	4	11	14	5	39	11	Current study
WM 07.97		Auckland, New Zealand	2006	Clinical	M	79	Cutaneous lesion	Swabing from leg wound	Colonization	19	3	4	11	13	3	40	11	Current study
WM 07.101		Auckland, New Zealand	1994	Clinical	F	74	Cutaneous lesion	Swabing from leg wound	Invasion	1	1	4	11	6	5	41	11	Current study
WM 07.108		Auckland, New Zealand	1988	Clinical	F	11	NS	Ear swab	Colonization	14	2	4	11	1	5	42	11	Current study
WM 07.158		Perth, WA, Australia	2005	Clinical	F	77	CLD, corticosteroids	Lungs	Invasion	8	8	4	3	1	1	43	1	Current study
WM 07.159		Perth, WA, Australia	2005	Clinical	M	73	Diabetes, RA, corticosteroids	BAL	Colonization	9	2	4	11	1	5	44	1	Current study
WM 07.160		Perth, WA, Australia	2005	Clinical	F	77	CLD, corticosteroids	Lungs	Invasion	8	2	4	3	1	1	12	1	Current study
WM 07.164		Perth, WA, Australia	2005	Clinical	M	93	Chronic renal disease, IHD	Sputum-BAL	Colonization	19	7	4	5	1	7	35	1	Current study
WM 07.166		Perth, WA, Australia	2005	Clinical	F	77	CLD, corticosteroids	Lungs	Invasion	8	8	4	3	1	1	43	1	Current study
WM 07.168		Perth, WA, Australia	2005	Clinical	F	87	CLD	Sputum	Colonization	12	8	4	5	1	1	45	1	Current study
WM 07.452		Westmead, NSW, Australia	2007	Clinical	F	59	Chronic sinusitis	Sinus tissue-fungus ball	Invasion	8	2	4	2	1	2	15	10	Current study
WM 08.51	FMR8360, IHEM 15579, CBS 117423	Angers, France	1999	Clinical	M	21	Cystic fibrosis	Sputum	Colonization	6	2	8	1	13	5	46	7	Gilgado et al. 2005
WM 08.52	FMR8359, IHEM 15458, CBS 117426	Angers, France	1998	Clinical	F	14	Cystic fibrosis	Sputum	Colonization	19	6	4	1	7	5	47	7	Gilgado et al. 2005
WM 08.198	FMR10076	Sydney, NSW, Australia	1999	Environmental	-	-	-	Soil	-	3	2	8	1	13	3	48	3	Current study
WM 08.199	FMR10075	Sydney, NSW, Australia	1999	Environmental	-	-	-	Soil	-	3	8	4	13	13	1	49	3	Current study
WM 08.202	FMR8630 (T), CBS 116910	Santiago de Compostela, Spain	2004	Clinical	NS	NS	NS	Wound exudate	Invasion	7	2	4	1	14	5	50	3	Gilgado et al. 2005
WM 08.203	FMR8612, D368, RKI95-2782	Hamburg, Germany	1995	Clinical	F	18	Polytrauma	Deep tissue	Invasion	10	4	8	4	13	3	51	8	Gilgado et al. 2005
WM 08.209		Sydney, NSW, Australia	2008	Clinical	NS	NS	Cystic fibrosis	Sputum	Colonization	5	6	4	5	1	5	17	9	Current study
WM 08.210		Sydney, NSW, Australia	2008	Clinical	NS	NS	Cystic fibrosis	Sputum	Colonization	17	6	4	5	1	5	52	9	Current study
WM 08.211		Sydney, NSW, Australia	2008	Clinical	NS	NS	Cystic fibrosis	Sputum	Colonization	17	6	4	5	1	5	52	9	Current study
WM 08.214		Sydney, NSW, Australia	2008	Clinical	NS	NS	Cystic fibrosis	Sputum	Colonization	17	6	4	5	8	3	53	9	Current study
WM 08.215		Sydney, NSW, Australia	2008	Clinical	NS	NS	Cystic fibrosis	Sputum	Colonization	17	6	4	5	8	3	53	9	Current study
WM 08.218		Sydney, NSW, Australia	2008	Clinical	NS	NS	Cystic fibrosis	Sputum	Colonization	8	2	10	3	2	1	54	9	Current study
WM 08.269	FMR8842	Florida, USA	NS	Clinical	NS	NS	NS	BAL	NS	19	5	4	8	13	3	55	3	Current study
WM 08.270	FMR8983	Zaragoza, Spain	2006	Clinical	NS	NS	NS	Sputum	NS	1	2	8	1	14	5	56	3	Current study
WM 08.271	FMR8984	Zaragoza, Spain	2006	Clinical	NS	NS	NS	Sputum	NS	1	2	8	1	14	5	56	3	Current study
WM 09.12		Sydney (Darling Harbour), NSW,Australia	2008	Environmental	-	-	-	Soil	-	9	2	4	5	1	1	57	1	Current study
WM 09.13		Sydney (Darling Harbour), NSW,Australia	2008	Environmental	-	-	-	Soil	-	9	2	4	5	13	1	58	1	Current study
WM 09.14		Sydney (Darling Harbour), NSW,Australia	2008	Environmental	-	-	-	Soil	-	8	8	4	2	8	2	59	1	Current study
WM 09.15		Sydney (Darling Harbour), NSW,Australia	2008	Environmental	-	-	-	Soil	-	8	2	4	5	13	1	60	1	Current study
WM 09.16		Sydney (Darling Harbour), NSW,Australia	2008	Environmental	-	-	-	Soil	-	1	2	4	3	1	1	61	1	Current study
WM 09.17		Sydney (Darling Harbour), NSW,Australia	2008	Environmental	-	-	-	Soil	-	9	2	8	3	1	2	62	1	Current study
WM 09.18		Sydney (Darling Harbour), NSW,Australia	2008	Environmental	-	-	-	Soil	-	9	2	4	5	15	1	63	1	Current study
WM 09.19		Sydney (Darling Harbour), NSW,Australia	2008	Environmental	-	-	-	Soil	-	9	8	4	5	1	2	64	1	Current study
WM 09.20		Sydney (Darling Harbour), NSW,Australia	2008	Environmental	-	-	-	Soil	-	9	6	4	12	10	2	65	1	Current study
WM 09.21		Sydney (Darling Harbour), NSW,Australia	2008	Environmental	-	-	-	Soil	-	8	2	8	3	8	1	66	1	Current study
WM 09.22		Sydney (Darling Harbour), NSW,Australia	2008	Environmental	-	-	-	Soil	-	9	2	4	5	13	1	58	1	Current study
WM 09.23		Sydney (Circular Quay),NSW, Australia	2008	Environmental	-	-	-	Soil	-	9	2	8	3	1	1	67	1	Current study
WM 09.24		Sydney (Circular Quay),NSW, Australia	2008	Environmental	-	-	-	Soil	-	9	2	4	11	1	2	68	1	Current study
WM 09.25		Sydney (Circular Quay),NSW, Australia	2008	Environmental	-	-	-	Soil	-	8	2	4	2	12	2	69	1	Current study
WM 09.26		Sydney (Circular Quay),NSW, Australia	2008	Environmental	-	-	-	Soil	-	8	2	9	3	8	2	70	1	Current study
WM 09.27		Sydney (Circular Quay),NSW, Australia	2008	Environmental	-	-	-	Soil	-	17	6	4	3	1	1	71	1	Current study
WM 09.28		Sydney (Circular Quay),NSW, Australia	2008	Environmental	-	-	-	Soil	-	9	6	4	3	1	1	72	1	Current study
WM 09.102		Bullsbrook, WA, Australia	2009	Clinical	NS	64	Leukemia	BAL	NS	12	8	4	1	1	1	73	2	Current study
WM 09.103		Dalyellup, WA, Australia	2009	Clinical	NS	68	NS	Right eye swab	NS	12	2	4	5	10	7	74	2	Current study
WM 09.105		Perth (Thornlie), WA, Australia	2009	Clinical	NS	29	Cystic fibrosis	Sputum	NS	12	6	4	5	4	7	75	2	Current study
WM 09.106		Perth (Wembley Downs), WA, Australia	2009	Clinical	NS	82	NS	Sputum	NS	8	8	4	1	8	1	76	2	Current study
WM 09.107		Kalgoorie, WA, Australia	2009	Clinical	NS	42	Pneumonia	Sputum	NS	12	7	4	3	4	5	77	2	Current study
WM 09.108		Coogee, WA, Australia	2009	Clinical	NS	40	Cystic fibrosis	Sputum	NS	1	2	4	3	1	5	78	2	Current study
WM 09.219		Sydney, NSW, Australia	2008	Clinical	NS	NS	Cystic fibrosis	Sputum	Colonization	8	1	4	5	1	2	79	9	Current study
WM 10.127	INS1111	Innsbruck, Austria	2007	Environmental	-	-	-	Soil, industrial area	-	19	3	8	10	14	3	80	4	Current study
WM 10.128	INS1112	Innsbruck, Austria	2007	Environmental	-	-	-	Soil, industrial area	-	19	3	8	10	14	3	80	4	Current study
WM 10.129	INS1113	Innsbruck, Austria	2007	Environmental	-	-	-	Soil, industrial area	-	14	2	8	4	13	5	82	4	Current study
WM 10.130	INS1114	Innsbruck, Austria	2007	Environmental	-	-	-	Soil, industrial area	-	14	2	3	4	13	3	81	4	Current study
WM 10.131	INS1115	Inn valley near Innsbruck, Austria	2007	Environmental	-	-	-	Soil, agricultural land	-	14	4	5	4	14	3	83	4	Current study
WM 10.134	INS1118	Inn valley near Innsbruck, Austria	2007	Environmental	-	-	-	Soil, agricultural land	-	19	3	8	4	13	6	84	4	Current study
WM 10.136	INS1120	Innsbruck, Austria	2007	Environmental	-	-	-	Soil, park and playground	-	19	6	8	6	14	5	85	4	Current study
WM 10.137	INS1121	Innsbruck, Austria	2007	Environmental	-	-	-	Soil, park and playground	-	14	2	8	4	13	5	82	4	Current study
WM 10.138	INS1122	Innsbruck, Austria	2007	Environmental	-	-	-	Soil, park and playground	-	14	2	8	4	13	5	82	4	Current study
WM 10.139	INS1123	Innsbruck, Austria	2007	Environmental	-	-	-	Soil, park and playground	-	19	3	5	4	13	6	86	4	Current study
WM 10.140	B15	Poole, Dorset, England, UK	2008	Clinical	F	16	Cystic fibrosis	Sputum	Colonization	19	6	8	1	14	3	87	5	Current study
WM 10.141	B28, NCPF 7711	Dublin, Ireland	2008	Clinical	F	52	Right maxillary sinusitis in a neutropenic patient	Swabbing from maxillary sinus	Colonization	19	2	8	1	14	5	88	5	Current study
WM 10.142	B29, NCPF 7715	Bristol, UK	NS	Clinical	NS	NS	NS		NS	14	3	8	1	13	5	89	5	Current study
WM 10.143	B41	Antrim, Northern Ireland, UK	2009	Clinical	F	49	NS	Ear swab	NS	14	2	8	1	14	3	90	5	Current study
WM 10.144	G1809	Graz, Austria	2009	Environmental	-	-	-	Sewage Treatment Plant	-	14	6	8	4	13	3	91	6	Current study
WM 10.145	G1811	Graz, Austria	2009	Environmental	-	-	-	Sewage Treatment Plant	-	19	3	8	10	13	3	92	6	Current study
WM 10.146	G1814	Graz, Austria	2009	Environmental	-	-	-	Sewage Treatment Plant	-	19	2	11	1	6	3	93	6	Current study
WM 11.43	RKI94-0197	Hannover, Germany	1994	Clinical	F	NS	Cystic fibrosis, bronchitis	BAL	Colonization	2	2	5	5	3	5	94	8	Current study
WM 11.44	RKI95-1582	Frankfurt, Germany	1995	Clinical	NS	NS	Cystic fibrosis	Sputum	NS	15	3	8	10	14	5	95	8	Current study
WM 11.45	RKI98-0122	Homburg, Germany	1998	Clinical	M	NS	Ear canal surgery	Pus (stenosis ear canal)	NS	15	3	5	10	13	3	96	8	Current study
WM 11.46	RKI01-0776	Berlin, Germany	2001	Clinical	F	23	Cystic fibrosis	Sputum	Invasion	15	3	8	10	13	3	97	8	Current study
WM 11.47	RKI06-0282	Hannover, Germany	2006	Clinical	M	1	Near drowning	BAL	NS	15	3	6	10	13	3	98	8	Tintelnot et al. 2008
WM 11.48	RKI07-0433	Ko Samui, Thailand (Pateint Residence: Switzerland)	2005	Clinical	F	51	Near drowning	Brain	Invasion	16	6	8	1	13	1	99	8	Garzoni et al. 2005 and Tintelnot et al. 2008
WM 11.50	RKI08-0544-06	Sa Kaeo, Thailand	2008	Environmental	-	-	-	River water	-	11	2	8	4	13	5	100	8	Current study
WM 11.51	RKI08-0546-01	Zinnowitz, Germany	2008	Environmental	-	-	-	Soil	-	10	2	5	4	13	3	101	8	Current study
WM 11.52	RKI08-0557-03	Berlin, Germany	2008	Environmental	-	-	-	Soil	-	15	2	6	10	13	3	102	8	Current study
WM 11.53	RKI08-0616	Berlin, Germany	2008	Clinical	F	22	Cystic fibrosis	Sputum	Colonization	14	2	8	4	13	5	82	8	Current study
WM 11.54	RKI09-0015-03	Berlin, Germany	2009	Environmental	-	-	-	Soil	-	15	2	5	10	14	3	103	8	Current study
WM 11.55	RKI09-0209-01	Berlin, Germany	2009	Environmental	-	-	-	Wild pig dung	-	10	2	8	4	14	5	104	8	Current study
WM 11.56	RKI09-0261-01	Namche Bazar, Nepal	2009	Environmental	-	-	-	Muddy water	-	10	2	8	5	14	5	105	8	Current study
WM 11.57	RKI09-0268-01	Namche Bazar, Nepal	2009	Environmental	-	-	-	Cow dung	-	11	2	5	3	13	3	106	8	Current study
WM 11.59	RKI10-046	München, Germany	2010	Clinical	F	25	Cystic fibrosis	Sputum	Colonization	10	2	8	4	13	3	107	8	Current study
WM 13.319	UA 110349103-01-1	Saint-Mathurin-sur Loire, France	2011	Environmental	-	-	-	Banks of the Loire river, soil	-	1	2	13	11	13	1	108	12	Current study
WM 13.320	UA 110349103-01-2	Saint-Mathurin-sur Loire, France	2011	Environmental	-	-	-	Banks of the Loire river, soil	-	1	2	13	11	13	1	108	12	Current study
WM 13.321	UA 110349103-01-3	Saint-Mathurin-sur Loire, France	2011	Environmental	-	-	-	Banks of the Loire river, soil	-	1	2	13	11	13	1	108	12	Current study
WM 13.322	UA 110349211-01-1	Saint-Mathurin-sur Loire, France	2011	Environmental	-	-	-	Banks of the Loire river, soil	-	1	2	13	11	13	1	108	12	Current study
WM 13.323	UA 110349211-01-2	Saint-Mathurin-sur Loire, France	2011	Environmental	-	-	-	Banks of the Loire river, soil	-	1	2	13	11	13	1	108	12	Current study
WM 13.324	UA 110349211-01-3	Saint-Mathurin-sur Loire, France	2011	Environmental	-	-	-	Banks of the Loire river, soil	-	1	2	13	11	13	1	108	12	Current study
WM 13.325	UA 110350837-01	Feneu, France	2011	Environmental	-	-	-	Banks of the Mayenne river, soil	-	14	2	22	1	14	1	109	12	Current study
WM 13.326	UA 110350842-01-1	Feneu, France	2011	Environmental	-	-	-	Banks of the Mayenne river, soil	-	14	2	22	1	14	1	109	12	Current study
WM 13.327	UA 110350842-01-2	Feneu, France	2011	Environmental	-	-	-	Banks of the Mayenne river, soil	-	14	2	22	1	14	1	109	12	Current study
WM 13.328	UA 110350871-01-1	Feneu, France	2011	Environmental	-	-	-	Soil	-	19	3	14	1	14	1	110	12	Current study
WM 13.329	UA 110350881-01-1	Feneu, France	2011	Environmental	-	-	-	Soil	-	4	6	19	1	14	12	111	12	Current study
WM 13.330	UA 110350881-01-2	Feneu, France	2011	Environmental	-	-	-	Soil	-	9	3	15	11	14	2	112	12	Current study
WM 13.331	UA 110350893-01	Feneu, France	2011	Environmental	-	-	-	Soil	-	4	2	22	11	13	5	113	12	Current study
WM 13.332	UA 110350895-01-1	Feneu, France	2011	Environmental	-	-	-	Soil	-	4	3	22	1	14	9	114	12	Current study
WM 13.333	UA 110350901-01-1	Feneu, France	2011	Environmental	-	-	-	Soil	-	14	3	22	1	13	3	115	12	Current study
WM 13.334	UA 110350901-01-3	Feneu, France	2011	Environmental	-	-	-	Soil	-	4	6	15	1	14	7	116	12	Current study
WM 13.335	UA 110350901-01-5	Feneu, France	2011	Environmental	-	-	-	Soil	-	4	2	22	1	13	1	117	12	Current study
WM 13.336	UA 110350905-01-1	Feneu, France	2011	Environmental	-	-	-	Soil	-	14	2	19	1	4	2	118	12	Current study
WM 13.337	UA 110350907-01-1	Feneu, France	2011	Environmental	-	-	-	Soil	-	4	2	22	1	14	5	119	12	Current study
WM 13.338	UA 110350907-01-3	Feneu, France	2011	Environmental	-	-	-	Soil	-	4	5	22	9	8	4	120	12	Current study
WM 13.339	UA 110354516-01-1	Feneu, France	2011	Environmental	-	-	-	Soil	-	14	2	15	9	14	5	121	12	Current study
WM 13.340	UA 110354526-01-1	Feneu, France	2011	Environmental	-	-	-	Soil	-	4	2	20	9	13	9	122	12	Current study
WM 13.341	UA 110354532-01-2	Feneu, France	2011	Environmental	-	-	-	Soil	-	14	4	14	10	13	6	123	12	Current study
WM 13.342	UA 110354539-01-1	Feneu, France	2011	Environmental	-	-	-	Soil	-	1	2	14	9	14	11	124	12	Current study
WM 13.343	UA 110354544-01-1	Feneu, France	2011	Environmental	-	-	-	Soil	-	14	6	20	1	14	11	125	12	Current study
WM 13.344	UA 110354549-01-1	Feneu, France	2011	Environmental	-	-	-	Soil	-	1	3	18	9	14	2	126	12	Current study
WM 13.345	UA 110354549-01-3	Feneu, France	2011	Environmental	-	-	-	Soil	-	1	3	18	1	14	1	127	12	Current study
WM 13.346	UA 110354549-01-5	Feneu, France	2011	Environmental	-	-	-	Soil	-	1	3	18	1	14	11	128	12	Current study
WM 13.347	UA 110354552-01-1	Feneu, France	2011	Environmental	-	-	-	Soil	-	1	3	18	9	14	11	129	12	Current study
WM 13.348	UA 110354552-01-3	Feneu, France	2011	Environmental	-	-	-	Soil	-	1	3	18	9	14	1	130	12	Current study
WM 13.349	UA 110354555-01-1	Feneu, France	2011	Environmental	-	-	-	Soil	-	1	3	15	11	14	11	131	12	Current study
WM 13.350	UA 110354556-01-1	Feneu, France	2011	Environmental	-	-	-	Soil	-	1	2	17	10	13	10	132	12	Current study
WM 13.351	UA 110354561-01-1	Feneu, France	2011	Environmental	-	-	-	Soil	-	4	2	14	9	6	10	133	12	Current study
WM 13.352	UA 110354561-01-3	Feneu, France	2011	Environmental	-	-	-	Soil	-	19	2	15	1	13	10	134	12	Current study
WM 13.353	UA 110354564-01-1	Feneu, France	2011	Environmental	-	-	-	Soil	-	1	2	17	10	13	10	132	12	Current study
WM 13.354	UA 120011882-01	Mûrs-Erignés, France	2011	Environmental	-	-	-	Wastewater treatment plants	-	1	2	17	11	14	5	135	12	Current study
WM 13.355	UA 120008819-01-1	Mûrs-Erignés, France	2011	Environmental	-	-	-	Wastewater treatment plants	-	1	2	17	10	14	10	136	12	Current study
WM 13.356	UA 120008819-01-2	Mûrs-Erignés, France	2011	Environmental	-	-	-	Wastewater treatment plants	-	4	2	17	10	14	1	137	12	Current study
WM 13.357	UA 120008824-01-2	Mûrs-Erignés, France	2011	Environmental	-	-	-	Wastewater treatment plants	-	4	2	22	11	14	1	138	12	Current study
WM 13.358	IHEM 23080	Angers, France	2005	Clinical	F	16	Cystic fibrosis, pancreatic insufficiency	Sputum	Colonization	19	3	22	11	14	10	139	12	Current study
WM 13.359	IHEM 23081	Angers, France	2005	Clinical	F	16	Cystic fibrosis, pancreatic insufficiency	Sputum	Colonization	19	3	17	1	14	2	140	12	Current study
WM 13.360	IHEM 23092	Angers, France	2006	Clinical	F	17	Cystic fibrosis, pancreatic insufficiency	Sputum	Colonization	19	3	17	1	14	2	140	12	Current study
WM 13.361	IHEM 25299	Angers, France	2007	Clinical	F	18	Cystic fibrosis, pancreatic insufficiency	Sputum	Colonization	4	3	17	9	14	2	141	12	Current study
WM 13.362	IHEM 23578	Tours, France	2008	Clinical	F	13	Cystic fibrosis	Sputum	Colonization	14	2	15	10	13	2	142	12	Current study
WM 13.363	7070660	Rouen, France	2007	Clinical	M	37	Cystic fibrosis	Sputum	Colonization	4	2	17	1	17	1	143	12	Current study
WM 13.379	10-03-11-85	Nijmegen, Netherlands	2009	Clinical	NS	NS	Cutaneous lesion	Elbow wound	Invasion	21	3	16	4	13	3	144	13	Current study
WM 13.380	10-03-11-95	Nijmegen, Netherlands	2010	Clinical	NS	NS	Cystic fibrosis	Sputum	Colonization	14	6	16	4	13	3	145	13	Current study
WM 13.381	10-03-12-01	Nijmegen, Netherlands	2009	Clinical	NS	NS	Cystic fibrosis	Sputum	Colonization	14	2	16	1	18	3	146	13	Current study
WM 13.382	10-03-12-02	Nijmegen, Netherlands	2009	Clinical	NS	NS	Cystic fibrosis	Sputum	Colonization	14	2	15	1	18	3	147	13	Current study
WM 13.383	10-03-12-05	Nijmegen, Netherlands	2009	Clinical	NS	NS	Cystic fibrosis	Sputum	Colonization	14	3	15	3	13	5	148	13	Current study
WM 13.384	10-03-12-15	Nijmegen, Netherlands	2009	Clinical	NS	NS	Cystic fibrosis	Sputum	Colonization	1	2	16	5	13	3	149	13	Current study
WM 13.385	10-03-12-37	Geldermalsen, Netherlands	2009	Clinical	NS	NS	Cutaneous lesion	Hand wound	Invasion	1	3	13	1	14	3	150	13	Current study
WM 13.386	10-03-11-32	Netherlands	2005	Environmental	-	-	-	Mud	-	19	4	23	7	14	3	151	13	Current study
WM 13.387	10-03-10-47	Santiago de Compostela, Spain	2004	Clinical	NS	NS	Cutaneous lesion	Ulcer of the ankle	Invasion	19	2	16	7	14	5	152	13	Current study
WM 13.388	10-03-11-30	Nijmegen, Netherlands	NS	Clinical	M	> 60	Amputation	Infection of the leg	Invasion	14	6	16	3	13	3	153	13	Current study
WM 13.389	10-03-10-92	Netherlands	NS	Clinical	NS	NS	Cystic fibrosis	Sputum	Colonization	14	2	16	5	13	3	154	13	Current study
WM 13.390	10-03-10-51	Innsbruck, Austria	2007	Environmental	-	-	-	Agricultural soil	-	14	2	23	3	13	11	155	13	Current study
WM 13.391	10-03-10-48	France	NS	Clinical	NS	NS	Cystic fibrosis	Sputum	Colonization	19	6	21	3	14	5	156	13	Current study
WM 13.392	10-03-10-49	Spain	NS	Clinical	NS	NS	Cystic fibrosis	Sputum	Colonization	1	2	16	11	14	5	157	13	Current study
WM 13.393	10-03-10-76	Germany	NS	Clinical	NS	NS	NS	Lower limbs (traumatic inoculation)	Invasion	14	4	16	7	13	3	158	13	Current study
WM 13.394	10-03-10-52	Innsbruck, Austria	2007	Environmental	-	-	-	Agricultural soil	-	14	4	21	7	13	3	159	13	Current study
Abbreviations:
MMRL: Molecular Mycology Research Laboratory
CLD: Chronic lung disease
BAL: Bronchoalveolar lavage
IHD: Ischaemic heart disease
HSCT: Hematopoietic stem cell transplantation
RA: Rheumatoid arthritis
NS: Not specified
-: Not applicable
#: Strain numbers in bold and italics indicate the 12 tester strains selected for the development of S. aurantiacum MLST scheme. Strain numbers underlined indicate strains which have been part of the virulence studies.
*Strain supplier:
1. Members of the Australian Scedosporium Study Group of the Australasian Society for Infectious Diseases (AUSCEDO):
Australian Capital Territory: Peter Collignon; The Canberra Hospital.
New South Wales: Richard Benn (Royal Prince Alfred Hospital); Ian Chambers (Douglass Hanly Moir Pathology); Sharon Chen (Westmead Hospital); Nelson Dennis (Wollongong Hospital); Deo DeWit (Gosford Hospital); John Ferguson (John Hunter Hospital); Iain Gosbell (Liverpool Hospital); Thomas Gottlieb (Concord Hospital); Catriona Halliday (Westmead Hospital); Juliette Holland (Mayne Laverty Pathology);…
Queensland: Anthony Allworth (Royal Brisbane Hospital); Christopher Coulter (The Prince Charles Hospital); Joan Faoagali (Royal Brisbane Hospital); Barbara Johnson (Princess Alexandra Hospital); David Looke (Princess Alexandra Hospital); Joseph McCormack (The Mater Adult Hospital); Graeme Nimmo (Princess Alexandra Hospital); Gabrielle O’Kane (The Prince Charles Hospital); E. Geoffrey Playford (Pr…
South Australia: David Ellis (Women’s and Children’s Hospital); Rosemary Handke (Women’s and Children’s Hospital); Karen Rowlands (Royal Adelaide Hospital); David Shaw (Royal Adelaide Hospital).
Tasmania: Louise Cooley (Royal Hobart Hospital); Erica Cox (Launceston General Hospital); Alistair McGregor (Royal Hobart Hospital).
Victoria: Clare Franklin (Alfred Hospital); Cathy Joseph (St Vincent’s Hospital, Melbourne); Tony Korman (Monash Medical Centre); Orla Morrissey (Alfred Hospital); Monica Slavin (Peter MacCallum Cancer Centre); Denis Spelman (Alfred Hospital); Bryan Speed (Austin and Repatriation Hospitals); Harsha Sheorey (St. Vincent’s Hospital, Melbourne).
Western Australia: Peter Boan (Royal Perth Hospital); John Dyer (Fremantle Hospital); Christopher Heath (Royal Perth Hospital); Dianne Gardam (Royal Perth Hospital); Duncan McLennan (Fremantle Hospital); Ronan Murray (Royal Perth Hospital); Todd Pryce (Royal Perth Hospital).
2. Ian Arthur (PathCentre, Nedlands, WA, Australia)
3. Josep Guarro (Universitat Rovira i Virgili, Reus, Spain)
4. Johannes Rainer (Leopold Franzens University, Innsbruck, Austria)
5. Mark Fraser (HPA Mycology RL, Bristol, UK)
6. Walter Buzina (Medical University of Graz, Graz, Austria)
7. Francoise Symoens (Science Institute of Public Health, Brussels, Belgium)
8. Kathrin Tintelnot (Rober Koch Institute, Berlin, Germany)
9. Christopher Blyth (University of Western Australia, WA, Australia)
10. Sharon Chen (Westmead Hospital, NSW, Australia)
11. Karen Rogers (Auckland City Hospital, Auckland, New Zealand)
12. Sandrine Giraud (Angers University, Angers, France); Jean-Philippe Bouchara (Angers University, Angers, France)
13. Michaela Lackner (Innsbruck Medical University, Innsbruck, Austria)
